# Supplementary material for: Exome sequencing in 51 early onset non‐familial CRC cases
Source: Mol Genet Genomic Med. 2019 Feb 27;7(5):e605. doi: 10.1002/mgg3.605 (PMC6503031; doi:10.1002/mgg3.605)
Supplement: Supplementary file 1 [file MGG3-7-e605-s001.xlsx]

## Sheet: Supp Table1
Title: Number of missense variants categorized by ExAC Z score and CADD score
	Mis_Za <=3	Mis_Za > 3	total
CADD score > 20	2053	248	2301
CADD score > 25	1036	104	1140
CADD score > 30	335	32	367
a ExAC missense Z Score
